# Supplementary material for: Data on the stated adoption decisions of Swiss farmers for variable rate nitrogen fertilization technologies
Source: Data Brief. 2022 Feb 19;41:107979. doi: 10.1016/j.dib.2022.107979 (PMC8888958; doi:10.1016/j.dib.2022.107979)
Supplement: Supplementary file 1 [file mmc1.zip]

Archive with 4 entries (3 files):
- Survey/
- Survey/Survey_en.pdf
- Survey/Survey_WTA_german.pdf
- Survey/Survey_WTP_german.pdf
